# Supplementary material for: Using ChatGPT to Improve the Presentation of Plain Language Summaries of Cochrane Systematic Reviews About Oncology Interventions: Cross-Sectional Study
Source: JMIR Cancer. 2025 Mar 19;11:e63347. doi: 10.2196/63347 (PMC11939027; doi:10.2196/63347)
Supplement: Multimedia Appendix 1 [file cancer-v11-e63347-s001.xlsx]

## Sheet: Sheet1
Review title
Scientific Abstract	Background To evaluate the effects of administering chemotherapy following surgery, or following surgery plus radiotherapy (known as adjuvant chemotherapy) in patients with early stage non‐small cell lung cancer (NSCLC),we performed two systematic reviews and meta‐analyses of all randomised controlled trials using individual participant data. Results were first published in The Lancet in 2010. Ob…
Original Plain Language Summary	Chemotherapy after surgery for early stage non-small cell lung cancer Review question Do patients with non-small cell lung cancer live longer if they are given chemotherapy after surgery? Background Non-small cell lung cancer is the most common type of lung cancer. If the tumour is early stage, not too big and has not spread to other parts of the body, doctors usually operate to remove it. At the…
1st prompt:Can you rewrite this Cochrane Scientific Abstract into a Cochrane Plain Language Summary so that your text has a SMOG index of 6?	Why did we do this research? We wanted to see if giving extra medicine (called chemotherapy) after surgery, or after surgery plus another treatment (radiotherapy), could help people with a type of lung cancer called non-small cell lung cancer live longer. We looked at the results of many studies to get the best answer. How did we do the research? We looked at studies up to December 2013. We espec…
2nd prompt: Can you rewrite this Plain Language Summary so it is more emotional?	Why This Matters So Much: Lung cancer takes too many lives. We poured our hearts into finding out if an extra treatment after surgery could give those battling non-small cell lung cancer - a common type - more time with their loved ones. By combining the findings of multiple studies, we aimed to bring clarity and hope. Our Journey of Discovery: Digging deep into research until December 2013, we h…
3rd prompt:Can you rewrite this scientific abstract so it is simpler, easier to read, and more appropriate for the lay audience?	What We Looked At: We wanted to see if giving cancer-fighting drugs (chemotherapy) after surgery helps people with a common type of early lung cancer live longer. We studied the results of many trials, where patients either had just surgery or had surgery with other treatments. The first findings were shared in 2010. Our Goals: We compared two things: How long people lived after just having surge…
